# Supplementary material for: Re-Evaluation of Chemotherapeutic Potential of Pyoktanin Blue
Source: Medicines (Basel). 2021 Jun 22;8(7):33. doi: 10.3390/medicines8070033 (PMC8305689; doi:10.3390/medicines8070033)
Supplement: Supplementary file 1 [file medicines-08-00033-s001.zip]

Archive with 1 entries (1 files):
- medicines-1243940-supplementary.pdf
